# Supplementary material for: A Murine Inhalation Model to Characterize Pulmonary Exposure to Dry Aspergillus fumigatus Conidia
Source: PLoS One. 2014 Oct 23;9(10):e109855. doi: 10.1371/journal.pone.0109855 (PMC4207673; doi:10.1371/journal.pone.0109855)
Supplement: Data S1 — Supporting file containing original datasets associated with each manuscript and supporting information figure. (ZIP) [file pone.0109855.s001.zip]

Archive with 9 entries (9 files):
- Buskirk et al_Data_Supplemental Figure 3.xlsx
- Buskirk et al_Data_Supplemental Figure 4.xlsx
- Buskirk et al_Data_Supplemental Figure 5.xlsx
- Buskirk et al_Data_Figure 2.xlsx
- Buskirk et al_Data_Figure 3.xlsx
- Buskirk et al_Data_Figure 4.xlsx
- Buskirk et al_Data_Figure 5.xlsx
- Buskirk et al_Data_Figure 6.xls
- Buskirk et al_Data_Supplemental Figure 1.xlsx
