# Supplementary material for: A Murine Inhalation Model to Characterize Pulmonary Exposure to Dry Aspergillus fumigatus Conidia
Source: PLoS One. 2014 Oct 23;9(10):e109855. doi: 10.1371/journal.pone.0109855 (PMC4207673; doi:10.1371/journal.pone.0109855)
Supplement: Data S1 — Supporting file containing original datasets associated with each manuscript and supporting information figure. (ZIP) [file pone.0109855.s001.zip › Buskirk et al_Data_Supplemental Figure 3.xlsx]

## Sheet: CD4 IFNg
	4 hr			24 hr			48 hr			72 hr				Column	Size	Missing	Mean	Std Dev	Std. Error	C.I. of Mean
	Control	ASF WT	alb1	Control	ASF WT	alb1	Control	ASF WT	alb1	Control	ASF WT	alb1		Control 4	28	0	26.893	35.879	6.78	13.912
	15	470	269	0	430	665	4	1701	679	0	3615	3858		ASF WT 4	7	0	1541.29	1425.92	538.947	1318.76
	61	637	428	0	143	4327	5	1836	3114	0	97	5324		alb 1 4	10	0	2169.3	1412.68	446.73	1010.57
	0	359	1688	36	196	364	68	1041	7902	19	0	11128		Control 24	29	0	22.483	29.189	5.42	11.103
	0	2289	4482	0	335	6239	0	2006	3058	0	50	5973		ASF WT 24	10	0	494.7	708.124	223.929	506.561
	25	1644	3957	10	206	3531	13	1257	973	0	195	5755		alb 1 24	10	0	2520.7	1872.28	592.068	1339.35
	24	1021	1999	0	103	2674	50	6780	447	0	55	2748		Control 48	29	0	38.517	42.172	7.831	16.041
	15	4369	3566	12	2473	2926	44	1107	12799	0	56	2363		ASF WT 48	9	0	2089	1788.65	596.215	1374.88
	10		1966	0	327	2644	5	1507	14223	0	155	2825		alb 1 48	10	0	4656.7	5158.86	1631.38	3690.43
	0		1769	5	539	856	19	1566	2547	9		2555		Control 72	29	0	28.034	41.954	7.791	15.959
	32		1569	6	195	981	9		825	159		5160		ASF WT 72	8	0	527.875	1248.95	441.57	1044.15
	94			18			67			68				alb 1 72	10	0	4768.9	2639.52	834.69	1888.2
	12			0			80			18
	111			26			0			6
	8			103			189			5
	150			36			0			6
	0			24			12			5
	32			12			15			27
	3			71			22			73
	11			95			112			11
	15			0			54			75
	0			49			17			116
	9			0			21			37
	19			6			44			8
	14			11			91			11
	34			7			72			118
	34			2			19			17
	14			73			2			5
	11			21			52			14
				29			31			6
Average	26.8929	1541.29	2169.3	22.4828	494.7	2520.7	38.5172	2089	4656.7	28.0345	527.875	4768.9
Std Error	6.78	538.947	446.73	5.42	223.929	592.068	7.831	596.215	1631.38	7.791	441.57	834.69

## Sheet: CD8 IFNg
	4 hr			24 hr			48 hr			72 hr				Column	Size	Missing	Mean	Std Dev	Std. Error	C.I. of Mean
	Control	ASF WT	alb1	Control	ASF WT	alb1	Control	ASF WT	alb1	Control	ASF WT	alb1		Control 4	28	0	10.321	14.355	2.713	5.566
	38	1232	65	10	3580	308	0	1121	187	0	442	974		ASF WT 4	7	0	2248.57	2196.88	830.342	2031.77
	45	1755	232	0	1308	811	5	348	521	0	44	1270		alb 1 4	10	0	414	300.934	95.164	215.275
	0	7027	133	242	529	102	0	344	3057	18	0	1664		Control 24	29	0	20.759	45.28	8.408	17.224
	0	2706	702	19	2652	1262	36	471	1069	0	17	1312		ASF WT 24	10	0	1595.5	969.059	306.443	693.223
	25	1012	1025	0	834	910	0	522	230	0	94	1061		alb 1 24	10	0	508.7	377.992	119.531	270.399
	0	930	400	0	1568	345	17	3982	101	3	0	396		Control 48	29	0	20.138	26.164	4.859	9.952
	0	1078	693	12	469	549	23	133	3429	12	0	685		ASF WT 48	9	0	842.667	1211.46	403.821	931.214
	0		291	0	1872	460	11	177	6237	0	151	354		alb 1 48	10	0	1693.7	2006.63	634.553	1435.46
	0		247	10	1218	163	10	486	1825	0		1079		Control 72	29	0	20.069	36.949	6.861	14.055
	7		352	6	1925	177	0		281	34		1355		ASF WT 72	8	0	93.5	150.849	53.333	126.113
	45			35			19			31				alb 1 72	10	0	1015	425.168	134.45	304.147
	6			0			16			9
	5			22			72			7
	4			69			0			2
	38			12			29			4
	0			18			10			11
	5			6			2			19
	8			35			17			4
	0			7			110			5
	0			8			18			66
	3			37			6			133
	9			0			8			27
	10			0			31			8
	0			0			63			12
	17			0			63			153
	13			2			7			14
	0			20			0			0
	11			17			6			4
				15			5			6
Average	10.3214	2248.57	414	20.7586	1595.5	508.7	20.1379	842.667	1693.7	20.069	93.5	1015
Std Error	2.713	830.342	95.164	8.408	306.443	119.531	4.859	403.821	634.553	6.861	53.333	134.45

## Sheet: CD4 IL-13
	4 hr			24 hr			48 hr			72 hr				Column	Size	Missing	Mean	Std Dev	Std. Error	C.I. of Mean
	Control	ASF WT	alb1	Control	ASF WT	alb1	Control	ASF WT	alb1	Control	ASF WT	alb1		Control 4	28	0	50.714	91.217	17.238	35.37
	106	3603	1346	7	1130	2139	0	17435	965	3	2356	5594		ASF WT 4	7	0	6698.71	5023.85	1898.84	4646.28
	93	16915	2093	51	808	17536	0	7345	5986	0	1238	5014		alb 1 4	10	0	7663.7	4569.51	1445.01	3268.83
	0	1273	5523	18	523	1139	23	4403	5619	19	228	26935		Control 24	29	0	39.034	43.887	8.15	16.694
	31	7394	14173	19	651	24428	0	7178	5027	18	300	9522		ASF WT 24	10	0	1127	570.88	180.528	408.383
	34	4717	11094	31	1440	10769	13	5120	1370	0	1141	13902		alb 1 24	10	0	9130.1	7569.9	2393.81	5415.18
	35	7826	5932	0	1239	5387	17	23866	759	0	1656	5108		Control 48	29	0	14.759	16.044	2.979	6.103
	70	5163	14859	12	1773	12995	0	9745	18510	0	500	4638		ASF WT 48	9	0	9864.56	6840.25	2280.09	5257.89
	31		8584	7	562	10090	5	2555	17778	0	775	4854		alb 1 48	10	0	6109.3	6645.37	2101.45	4753.81
	2		6456	10	2278	3793	19	11134	3774	9		8059		Control 72	29	0	36.793	78.34	14.547	29.799
	26		6577	6	866	3025	9		1305	417		11156		ASF WT 72	8	0	1024.25	729.726	257.997	610.066
	94			42			10			108				alb 1 72	10	0	9478.2	6896.59	2180.89	4933.52
	23			0			32			89
	143			78			0			10
	12			103			62			28
	477			116			14			6
	0			37			42			16
	76			56			6			50
	30			124			22			82
	38			140			37			11
	15			38			18			17
	10			49			0			32
	12			0			13			20
	8			0			0			8
	0			18			29			11
	9			0			4			61
	17			9			7			12
	14			132			1			11
	14			13			43			11
				16			2			18
Average	50.7143	6698.71	7663.7	39.0345	1127	9130.1	14.7586	9864.56	6109.3	36.7931	1024.25	9478.2
Std Error	17.238	1898.84	1445.01	8.15	180.528	2393.81	2.979	2280.09	2101.45	14.547	257.997	2180.89

## Sheet: CD8 IL-13
	4 hr			24 hr			48 hr			72 hr				Column	Size	Missing	Mean	Std Dev	Std. Error	C.I. of Mean
	Control	ASF WT	alb1	Control	ASF WT	alb1	Control	ASF WT	alb1	Control	ASF WT	alb1		Control 4	28	0	14.214	39.164	7.401	15.186
	60	106	307	0	557	418	0	374	25	0	84	460		ASF WT 4	7	0	1353.43	2473.87	935.034	2287.95
	15	1009	100	17	249	1196	0	95	46	0	49	366		alb 1 4	10	0	581.1	418.739	132.417	299.548
	0	6927	306	9	64	88	0	83	181	18	24	1468		Control 24	29	0	11.724	18.093	3.36	6.882
	0	271	1559	19	211	1566	0	131	311	0	17	1068		ASF WT 24	10	0	281.4	205.327	64.93	146.882
	0	319	787	0	149	667	0	191	21	0	103	977		alb 1 24	10	0	557.8	472.442	149.399	337.965
	11	431	622	15	686	442	0	1416	34	0	211	264		Control 48	29	0	2.414	5.822	1.081	2.215
	0	411	896	0	164	437	0	487	857	12	219	462		ASF WT 48	9	0	335.444	429.317	143.106	330.002
	0		491	0	197	394	0	177	290	0	43	303		alb 1 48	10	0	192.1	258.067	81.608	184.61
	0		384	0	114	179	0	65	122	0		691		Control 72	29	0	8.931	14.205	2.638	5.403
	0		359	0	423	191	0		34	68		678		ASF WT 72	8	0	93.75	80.133	28.331	66.993
	0			12			0			31				alb 1 72	10	0	673.7	390.033	123.339	279.013
	17			0			8			23
	29			13			0			7
	4			0			0			5
	203			58			29			1
	0			6			8			8
	11			6			0			12
	5			63			0			22
	4			22			8			10
	23			31			6			16
	0			54			0			11
	0			0			0			0
	7			0			6			0
	2			0			0			0
	3			0			0			0
	0			6			2			0
	0			0			0			11
	4			9			3			4
				0			0			0
Average	14.2143	1353.43	581.1	11.7241	281.4	557.8	2.41379	335.444	192.1	8.93103	93.75	673.7
Std Error	7.401	935.034	132.417	3.36	64.93	149.399	1.081	143.106	81.608	2.638	28.331	123.339

## Sheet: CD4 TNFa
4 hr			24 hr			48 hr			72 hr
Control	ASF WT	alb1	Control	ASF WT	alb1	Control	ASF WT	alb1	Control	ASF WT	alb1
802	8813		104	5380		41	8080		0	4985
1130	17279		766	2235		120	6177		0	309
9	5125		573	2548		225	4403		38	114
125	13673		226	3309		322	5489		18	50
281	11728		191	3497		99	4850		11	612
829	6941		145	1936		593	16815		0	166
117	12255		122	4013		471	9080		59	56
72			78	2039		84	4127		0	0
2			66	3894		904	9046		9
198			95	3399		231

## Sheet: CD8 TNFa
4 hr			24 hr			48 hr			72 hr
Control	ASF WT	alb1	Control	ASF WT	alb1	Control	ASF WT	alb1	Control	ASF WT	alb1
143	1838		3	7400		0	560		0	527
196	4058		42	3302		0	506		8	59
0	43655		403	614		0	220		0	59
0	5886		57	6021		18	366		6	11
75	1672		50	1460		0	696		0	244
172	1361		15	2451		0	1681		3	35
8	1784		17	563		23	1639		12	0
10			13	3300		31	316		0	43
0			15	1484		47	972		10
33			30	3474		19

## Sheet: CD4 IL-10
	4 hr			24 hr			48 hr			72 hr				Column	Size	Missing	Mean	Std Dev	Std. Error	C.I. of Mean
	Control	ASF WT	alb1	Control	ASF WT	alb1	Control	ASF WT	alb1	Control	ASF WT	alb1		Control 4	28	0	18.607	29.041	5.488	11.261
	38	1567	242	0	484	217	4	3402	67	0	383	257		ASF WT 4	7	0	2964.43	2018.87	763.06	1867.14
	61	6730	95	0	349	2050	0	1002	181	8	213	310		alb 1 4	10	0	837.5	841.199	266.011	601.758
	3	490	230	9	392	119	11	721	790	38	57	3224		Control 24	29	0	6.069	5.812	1.079	2.211
	0	3932	1817	19	186	1903	0	1161	545	6	167	1715		ASF WT 24	10	0	653.8	434.096	137.273	310.533
	94	1861	2685	10	679	971	0	629	179	27	417	1794		alb 1 24	10	0	719.4	726.789	229.831	519.914
	11	2994	733	0	852	433	33	2983	71	3	773	356		Control 48	29	0	5.069	10.198	1.894	3.879
	55	3177	1288	6	980	884	44	1550	1772	24	500	217		ASF WT 48	9	0	1451	1050.66	350.221	807.612
	72		480	13	288	264	16	393	2807	0	155	279		alb 1 48	10	0	714.5	900.602	284.795	644.252
	7		383	5	1657	162	10	1218	613	0		655		Control 72	29	0	8.379	10.655	1.979	4.053
	19		422	18	671	191	0		120	17		697		ASF WT 72	8	0	333.125	233.257	82.469	195.007
	0			12			0			5				alb 1 72	10	0	950.4	991.625	313.579	709.366
	0			0			0			9
	4			4			0			0
	4			0			0			0
	95			0			0			3
	19			6			0			5
	11			0			0			3
	3			17			4			17
	0			7			4			6
	8			8			6			8
	3			12			0			12
	3			1			3			1
	0			6			7			2
	0			0			0			36
	2			7			0			0
	9			4			2			0
	0			7			0			0
	0			5			3			7
				0			0			6
Average	18.6071	2964.43	837.5	6.06897	653.8	719.4	5.06897	1451	714.5	8.37931	333.125	950.4
Std Error	5.488	763.06	266.011	1.079	137.273	229.831	1.894	350.221	284.795	1.979	82.469	313.579

## Sheet: CD8 IL-10
	4 hr			24 hr			48 hr			72 hr
	Control	ASF WT	alb1	Control	ASF WT	alb1	Control	ASF WT	alb1	Control	ASF WT	alb1		Column	Size	Missing	Mean	Std Dev	Std. Error	C.I. of Mean
	52	74	91	0	398	110	0	1931	5	0	21	88		Control 4	28	0	6.321	17.605	3.327	6.826
	30	461	0	0	374	558	16	1011	0	0	10	122		ASF WT 4	7	0	187.857	155.236	58.674	143.569
	0	0	40	0	127	69	0	344	72	0	0	1028		alb 1 4	10	0	236	240.438	76.033	171.999
	0	180	562	0	126	198	0	366	47	0	17	555		Control 24	29	0	4.69	10.774	2.001	4.098
	8	154	744	0	179	410	26	818	10	0	0	345		ASF WT 24	10	0	299.2	171.386	54.197	122.602
	0	318	298	0	686	180	99	4159	4	0	123	87		alb 1 24	10	0	189.1	170.078	53.783	121.667
	0	128	203	0	164	199	23	1107	29	0	73	61		Control 48	29	0	8.034	19.841	3.684	7.547
	0		211	0	296	82	5	202	58	0	43	90		ASF WT 48	9	0	1230.22	1219.67	406.557	937.522
	0		130	0	266	37	28	1134	24	0		279		alb 1 48	10	0	26	25.113	7.941	17.965
	0		81	0	376	48	28		11	6		140		Control 72	29	0	3.552	4.889	0.908	1.86
	0			6			0			5				ASF WT 72	8	0	35.875	42.83	15.143	35.807
	0			0			0			9				alb 1 72	10	0	279.5	305.885	96.729	218.817
	5			0			0			3
	0			0			0			5
	76			23			0			2
	0			12			0			3
	0			12			2			5
	3			45			0			9
	0			0			0			3
	0			31			0			8
	0			0			6			3
	3			0			0			1
	0			0			0			2
	0			0			0			0
	0			0			0			24
	0			0			0			0
	0			7			0			5
	0			0			0			4
				0			0			6
Average	6.32143	187.857	236	4.68966	299.2	189.1	8.03448	1230.22	26	3.55172	35.875	279.5
Std Error	3.327	58.674	76.033	2.001	54.197	53.783	3.684	406.557	7.941	0.908	15.143	96.729
