# Supplementary material for: A Murine Inhalation Model to Characterize Pulmonary Exposure to Dry Aspergillus fumigatus Conidia
Source: PLoS One. 2014 Oct 23;9(10):e109855. doi: 10.1371/journal.pone.0109855 (PMC4207673; doi:10.1371/journal.pone.0109855)
Supplement: Data S1 — Supporting file containing original datasets associated with each manuscript and supporting information figure. (ZIP) [file pone.0109855.s001.zip › Buskirk et al_Data_Supplemental Figure 4.xlsx]

## Sheet: CD4 INFg
	4 hr			24 hr			48 hr			72 hr				Column	Size	Missing	Mean	Std Dev	Std. Error	C.I. of Mean
	Control	ASF WT	alb1	Control	ASF WT	alb1	Control	ASF WT	alb1	Control	ASF WT	alb1		Control 4	29	0	1037.9	1442.97	267.953	548.876
	622	303	5028	220	3072	2579	0	11035	407	0	1242	2521		ASF WT 4	7	0	670.429	559.697	211.546	517.633
	1605	1479	928	281	3964	1724	466	13914	5105	234	0	8926		alb 1 4	10	0	3613.1	1876.69	593.46	1342.5
	329	42	3390	311	6155	661	245	4677	9735	301	0	8111		Control 24	30	0	363.567	513.203	93.698	191.633
	924	325	1620	11	3051	2387	1000	1322	4904	26	872	12478		ASF WT 24	10	0	3394.2	1524.18	481.989	1090.34
	5163	375	5940	1322	3095	86	244	3459	4764	482	8415	3840		alb 1 24	10	0	2289.9	2093.28	661.952	1497.44
	0	814	4185	152	4270	169	31	6775	10210	139	2600	9369		Control 48	28	0	754.286	929.746	175.705	360.518
	2697	1355	2019	77	1372	4662	464	3622	16797	32	0	9826		ASF WT 48	9	0	5959.44	4051.56	1350.52	3114.31
	1460		6321	6	1579	4240	330	3419	1432	307	538	5399		alb 1 48	10	0	5891.2	4996.04	1579.89	3573.95
	1430		4514	158	2222	6019	110	5412	2573	260		10542		Control 72	30	0	954.733	1982.13	361.885	740.138
	5078		2186	17	5162	372	1286		2985	1217		8688		ASF WT 72	8	0	1708.38	2848.97	1007.26	2381.8
	97			124			920			0				alb 1 72	10	0	7970	3111.75	984.023	2226.01
	1683			284			34			6802
	2866			483			458			368
	32			0			1362			156
	959			838			338			755
	400			172			1432			1
	568			46			430			287
	695			732			915			1935
	0			2487			614			9047
	2946			0			2843			1713
	44			139			452			1147
	53			1008			98			349
	29			80			0			184
	0			161			265			134
	16			151			193			0
	8			89			2577			383
	24			191			222			884
	72			315			3791			124
	299			578						330
				474						1045
Average	1037.9	670.429	3613.1	363.567	3394.2	2289.9	754.286	5959.44	5891.2	954.733	1708.38	7970
Std Error	267.953	211.546	593.46	93.698	481.989	661.952	175.705	1350.52	1579.89	361.885	1007.26	984.023

## Sheet: CD8 IFNg
	4 hr			24 hr			48 hr			72 hr				Column	Size	Missing	Mean	Std Dev	Std. Error	C.I. of Mean
	Control	ASF WT	alb1	Control	ASF WT	alb1	Control	ASF WT	alb1	Control	ASF WT	alb1		Control 4	29	0	1720.1	3154.82	585.835	1200.03
	1232	1263	7109	321	4994	4040	0	10520	127	0	0	2667		ASF WT 4	7	0	2171.29	1569.44	593.192	1451.49
	3537	4700	1342	598	6428	2539	326	8248	16582	88	0	13907		alb 1 4	10	0	6857.1	3065.39	969.363	2192.85
	1191	40	4938	1486	14857	1717	227	6850	34366	352	0	5016		Control 24	30	0	591.867	669.733	122.276	250.083
	1884	2318	8561	19	9004	7941	1201	2243	14089	28	430	2653		ASF WT 24	10	0	7347.7	3362.88	1063.44	2405.66
	16567	900	7165	1732	5846	84	316	4990	11405	0	8711	8319		alb 1 24	10	0	4136.2	4037.11	1276.65	2887.98
	151	2844	8276	259	7663	362	84	7039	24003	61	634	3420		Control 48	28	0	1350.25	2295.51	433.811	890.106
	3497	3134	3553	79	3311	9763	1762	4457	64776	0	0	9780		ASF WT 48	9	0	6548	2531.75	843.918	1946.08
	2889		5848	1	3773	3442	949	9001	4337	210	1072	12432		alb 1 48	10	0	18395.2	19158.3	6058.38	13705
	2732		11575	169	8247	11022	119	5584	9365	0		22728		Control 72	30	0	483.533	652.979	119.217	243.826
	4827		10204	86	9354	452	720		4902	149		14800		ASF WT 72	8	0	1355.88	2997.87	1059.91	2506.28
	662			227			2532			1				alb 1 72	10	0	9572.2	6524.77	2063.31	4667.54
	2607			317			22			1577
	2540			459			585			785
	164			0			3276			303
	655			2098			1044			994
	160			191			2022			1
	524			367			728			159
	1557			2115			1034			1755
	16			2135			809			2137
	1604			12			2156			1701
	69			304			1574			1746
	85			926			156			245
	14			56			0			139
	17			356			263			139
	70			196			1047			0
	16			225			2247			362
	80			279			417			465
	104			956			12191			37
	432			978						113
				809						959
Average	1720.1	2171.29	6857.1	591.867	7347.7	4136.2	1350.25	6548	18395.2	483.533	1355.88	9572.2
Std Error	585.835	593.192	969.363	122.276	1063.44	1276.65	433.811	843.918	6058.38	119.217	1059.91	2063.31

## Sheet: CD4 IL-13
	4 hr			24 hr			48 hr			72 hr				Column	Size	Missing	Mean	Std Dev	Std. Error	C.I. of Mean
	Control	ASF WT	alb1	Control	ASF WT	alb1	Control	ASF WT	alb1	Control	ASF WT	alb1		Control 4	29	0	497.138	613.973	114.012	233.543
	622	151	8620	110	3072	2211	0	27586	469	0	6210	531		ASF WT 4	7	0	537.286	381.387	144.151	352.724
	535	1109	3711	40	8721	1149	1631	15305	2042	33	871	3719		alb 1 4	10	0	8633.7	3710.04	1173.22	2654
	131	42	4803	311	6155	749	82	4157	3042	151	4875	5407		Control 24	30	0	158.467	301.122	54.977	112.441
	555	325	10262	4	3051	1102	333	566	669	66	2616	4597		ASF WT 24	10	0	4878.8	2431.25	768.828	1739.21
	2213	749	10396	294	3095	86	92	2965	1003	482	67319	1097		alb 1 24	10	0	1584.8	1453.07	459.5	1039.46
	66	611	7533	30	2562	203	15	15809	3403	209	7800	7495		Control 48	28	0	327.536	576.245	108.9	223.445
	622	774	7065	77	8232	2719	348	9054	5599	65	4619	4367		ASF WT 48	9	0	10495.3	8345.78	2781.93	6415.13
	1460		16857	0	7104	3029	264	6838	239	102	4303	1473		alb 1 48	10	0	1714.1	1792.88	566.959	1282.55
	318		10533	40	2666	4414	55	12178	343	519		6024		Control 72	30	0	451.933	940.939	171.791	351.352
	1269		6557	17	4130	186	482		332	487		3159		ASF WT 72	8	0	12326.6	22318.8	7890.89	18659
	77			124			251			2				alb 1 72	10	0	3786.9	2259.83	714.622	1616.59
	1515			142			8			2915
	1102			181			70			245
	0			0			255			0
	320			745			31			283
	200			115			337			0
	681			46			143			64
	695			163			183			726
	18			1554			175			4524
	1719			0			2509			571
	15			79			113			765
	35			168			13			0
	17			13			0			0
	3			13			113			134
	16			22			0			0
	0			0			1431			128
	16			48			0			295
	26			135			237			14
	171			116						330
				167						448
Average	497.138	537.286	8633.7	158.467	4878.8	1584.8	327.536	10495.3	1714.1	451.933	12326.6	3786.9
Std Error	114.012	144.151	1173.22	54.977	768.828	459.5	108.9	2781.93	566.959	171.791	7890.89	714.622

## Sheet: CD8 IL-13
	4 hr			24 hr			48 hr			72 hr				Column	Size	Missing	Mean	Std Dev	Std. Error	C.I. of Mean
	Control	ASF WT	alb1	Control	ASF WT	alb1	Control	ASF WT	alb1	Control	ASF WT	alb1		Control 4	29	0	514.172	604.464	112.246	229.926
	528	75	2585	80	2597	634	0	16437	169	0	1211	410		ASF WT 4	7	0	56.286	77.06	29.126	71.269
	472	185	1342	77	11571	586	699	15193	279	88	950	662		alb 1 4	10	0	6078.4	3671.45	1161.02	2626.4
	152	0	3591	297	4370	961	57	3888	1049	39	3203	557		Control 24	30	0	123.933	215.102	39.272	80.32
	462	134	11714	4	3216	327	267	542	192	84	430	1769		ASF WT 24	10	0	4670.9	3245.75	1026.4	2321.87
	857	0	4214	223	1299	64	121	2218	109	485	13067	134		alb 1 24	10	0	704.8	533.194	168.611	381.424
	0	0	6503	41	2299	289	16	12670	1075	0	0	4275		Control 48	28	0	266.857	400.404	75.669	155.261
	1239	0	3109	34	8986	1655	1510	8915	981	354	1981	1397		ASF WT 48	9	0	9255.56	5755.86	1918.62	4424.35
	1445		7310	1	4643	1514	712	11572	31	140	536	421		alb 1 48	10	0	443	418.829	132.445	299.612
	199		9645	0	2490	747	657	11865	177	777		1482		Control 72	30	0	338.567	780.189	142.442	291.328
	2011		10771	24	5238	271	257		368	298		965		ASF WT 72	8	0	2672.25	4320.12	1527.39	3611.71
	294			130			97			1				alb 1 72	10	0	1207.2	1202.89	380.389	860.5
	1896			40			0			789
	1172			97			31			0
	300			0			168			0
	364			1049			0			597
	137			56			213			0
	349			129			81			99
	1557			295			65			638
	70			562			106			4275
	864			12			1410			122
	35			69			175			155
	9			0			15			82
	27			0			0			70
	17			0			28			105
	94			39			79			0
	16			0			562			121
	0			47			46			186
	9			159			100			16
	336			0						225
				253						411
Average	514.172	56.2857	6078.4	123.933	4670.9	704.8	266.857	9255.56	443	338.567	2672.25	1207.2
Std Error	112.246	29.126	1161.02	39.272	1026.4	168.611	75.669	1918.62	132.445	142.442	1527.39	380.389

## Sheet: CD4 IL-10
	4 hr			24 hr			48 hr			72 hr				Column	Size	Missing	Mean	Std Dev	Std. Error	C.I. of Mean
	Control	ASF WT	alb1	Control	ASF WT	alb1	Control	ASF WT	alb1	Control	ASF WT	alb1		Control 4	29	0	235.379	293.353	54.474	111.586
	311	265	3592	0	3630	1474	0	14713	94	0	4968	265		ASF WT 4	7	0	833.714	741.352	280.205	685.636
	357	1602	371	40	7135	1034	233	11131	681	234	1306	2975		alb 1 4	10	0	2362.8	1345	425.326	962.155
	131	0	1695	311	9848	220	164	2078	1217	151	5851	4055		Control 24	30	0	157.8	254.578	46.479	95.061
	185	1461	1080	0	5593	1469	0	944	892	26	2616	1970		ASF WT 24	10	0	5459.5	2236.97	707.392	1600.23
	738	562	4455	147	3715	77	0	3459	501	401	92563	549		alb 1 24	10	0	1604.8	1832.57	579.51	1310.94
	0	204	2511	30	4697	304	0	4517	1134	35	11700	4372		Control 48	28	0	140.607	358.965	67.838	139.192
	207	1742	2019	77	4116	3108	348	1811	3359	388	3464	4367		ASF WT 48	9	0	5022.78	4805.77	1601.92	3694.04
	730		4214	0	3157	2120	132	1140	80	205	5379	1473		alb 1 48	10	0	846.7	974.781	308.253	697.316
	159		1505	20	4444	6019	55	5412	343	649		3012		Control 72	30	0	292.867	498.544	91.021	186.159
	1269		2186	17	8260	223	161		166	1217		2370		ASF WT 72	8	0	15980.9	31099.1	10995.2	25999.5
	0			366			0			0				alb 1 72	10	0	2540.8	1491.95	471.798	1067.28
	505			142			0			972
	441			121			35			0
	32			0			85			0
	400			558			0			47
	120			115			0			0
	227			279			0			32
	463			163			0			726
	0			1243			0			2262
	246			0			1840			286
	29			158			0			861
	0			168			0			0
	13			40			0			0
	3			13			0			67
	16			43			0			0
	4			18			573			64
	49			0			74			0
	20			135			237			14
	171			0						0
				530						149
Average	235.379	833.714	2362.8	157.8	5459.5	1604.8	140.607	5022.78	846.7	292.867	15980.9	2540.8
Std Error	54.474	280.205	425.326	46.479	707.392	579.51	67.838	1601.92	308.253	91.021	10995.2	471.798

## Sheet: CD8 IL-10
	4 hr			24 hr			48 hr			72 hr				Column	Size	Missing	Mean	Std Dev	Std. Error	C.I. of Mean
	Control	ASF WT	alb1	Control	ASF WT	alb1	Control	ASF WT	alb1	Control	ASF WT	alb1		Control 4	29	0	275.207	482.438	89.586	183.509
	88	0	969	0	300	317	0	6575	85	0	1211	923		ASF WT 4	7	0	19.143	50.647	19.143	46.841
	177	0	894	19	964	342	186	6945	0	438	7597	1656		alb 1 4	10	0	2576	1793.37	567.112	1282.9
	51	0	898	0	874	961	57	1481	0	39	5338	1115		Control 24	30	0	107.533	195.553	35.703	73.021
	142	134	2703	0	643	491	133	77	96	196	430	2063		ASF WT 24	10	0	697.2	516.314	163.273	369.349
	286	0	2107	56	217	131	90	924	0	2426	26134	537		alb 1 24	10	0	740.3	600.291	189.829	429.422
	0	0	4138	27	307	314	16	1408	0	61	634	4275		Control 48	28	0	84.321	162.869	30.779	63.154
	219	0	1776	0	1892	1489	755	637	491	1241	990	1863		ASF WT 48	9	0	2446.11	2540.12	846.708	1952.51
	0		1462	1	871	1652	237	2572	0	420	536	843		alb 1 48	10	0	73.1	151.865	48.024	108.638
	0		5144	8	156	1495	179	1396	59	2332		2470		Control 72	30	0	449.8	756.114	138.047	282.338
	402		5669	0	748	211	51		0	744		1609		ASF WT 72	8	0	5358.75	8805.73	3113.3	7361.77
	404			352			0			1				alb 1 72	10	0	1735.4	1075.62	340.139	769.448
	1067			79			0			1052
	977			48			0			0
	191			0			42			0
	109			612			0			298
	137			90			53			0
	524			312			0			159
	2336			590			0			798
	38			674			35			2565
	494			6			415			608
	35			55			0			116
	0			0			0			0
	14			0			0			0
	6			0			0			0
	0			0			0			0
	8			0			112			0
	22			0			0			0
	14			80			0			0
	240			65						0
				152						0
Average	275.207	19.1429	2576	107.533	697.2	740.3	84.3214	2446.11	73.1	449.8	5358.75	1735.4
Std Error	89.586	19.143	567.112	35.703	163.273	189.829	30.779	846.708	48.024	138.047	3113.3	340.139

## Sheet: CD4 IL-17
4 hr			24 hr			48 hr			72 hr
Control	ASF WT	alb1	Control	ASF WT	alb1	Control	ASF WT	alb1	Control	ASF WT	alb1
311	114		37	6422		0	11035		0	2484
1070	863		80	10306		233	5565		134	435
197	696		311	9848		82	1559		75	1950
832	487		11	8644		167	566		0	1744
2950	375		441	3715		122	1976		401	50489
33	204		30	7259		15	4517		70	3900
1660	774		116	19207		580	5433		194	3464
1460			0	9472		330	5699		102	2690
477			20	7999		302	4059		779
2539			33	11357		161			243
29			40			3010			96
0			84			226			0
13			40			0			92
6			27			0			67
8			22			189			0
16			36			81			192
8			96			4294			442
20			270			197			14
85			116			474			0
			167						448

## Sheet: CD8 IL-17
4 hr			24 hr			48 hr			72 hr
Control	ASF WT	alb1	Control	ASF WT	alb1	Control	ASF WT	alb1	Control	ASF WT	alb1
88	15		112	1598		0	5917		0	2422
707	185		39	6750		419	4341		175	1899
152	82		297	3059		57	926		78	6405
391	134		8	2144		89	387		28	860
571	0		223	1516		30	924		970	34846
0	148		14	1839		0	1408		184	2535
656	133		34	4730		755	1910		354	1981
722			0	4933		0	5143		140	1607
199			25	2023		60	2094		1555
804			5	4116		154			447
0			55			3234			78
9			0			233			0
14			0			15			0
17			0			0			35
47			39			97			0
16			0			183			60
0			47			2584			93
5			80			93			0
144			65			200			0
			455						548

## Sheet: CD4 IL-9
4 hr			24 hr			48 hr			72 hr
Control	ASF WT	alb1	Control	ASF WT	alb1	Control	ASF WT	alb1	Control	ASF WT	alb1
311	0	718	37	558	737	0	3678	125	0	1242	531
178	123	557	80	793	575	233	2783	0	67	218	1488
66	0	565	0	0	220	0	1039	608	75	0	4055
0	162	2160	4	508	551	167	0	446	26	0	1313
0	375	2970	147	619	48	31	0	251	80	8415	549
33	204	837	30	1281	101	0	2258	1134	0	1300	625
207	194	1009	0	1372	777	116	1811	1120	0	0	1092
730		2107	1	789	1514	0	1140	80	0	0	982
0		2257	20	0	2006	0	1353	172	260		1506
0		1311	17	1032	112	161		166	243		1580
39			141			167			1
673			0			3			1943
220			181			70			82
0			0			85			593
240			372			0			283
40			57			0			1
227			139			0			828
463			570			183			726
0			933			175			2262
246			0			502			571
44			119			677			382
6			84			13			698
8			27			0			92
9			13			76			67
16			43			81			2
4			53			573			192
33			48			49			295
13			180			474			27
256			154						330
			139						448

## Sheet: CD 8 IL-9
	4 hr			24 hr			48 hr			72 hr				Column	Size	Missing	Mean	Std Dev	Std. Error	C.I. of Mean
	Control	ASF WT	alb1	Control	ASF WT	alb1	Control	ASF WT	alb1	Control	ASF WT	alb1		Control 4	29	0	75.138	80.973	15.036	30.801
	88	0	323	64	300	158	0	657	0	0	0	103		ASF WT 4	7	0	19.143	50.647	19.143	46.841
	59	0	298	77	1286	49	140	1302	139	88	950	662		alb 1 4	10	0	900.3	689.933	218.176	493.548
	0	0	449	99	874	137	0	0	262	0	2135	1115		Control 24	30	0	84.167	103.65	18.924	38.703
	36	134	1352	0	429	246	0	155	96	28	430	590		ASF WT 24	10	0	584.3	370.306	117.101	264.901
	286	0	421	279	217	0	30	185	109	970	4356	268		alb 1 24	10	0	184.3	161.385	51.034	115.448
	32	0	591	0	307	48	0	704	0	61	634	428		Control 48	28	0	72.357	90.918	17.182	35.254
	146	0	888	34	946	496	252	637	491	177	495	931		ASF WT 48	9	0	624.889	462.752	154.251	355.702
	241		975	0	580	275	237	1286	63	70	0	421		alb 1 48	10	0	140.5	155.183	49.073	111.011
	99		2572	25	156	374	60	698	0	777		1976		Control 72	30	0	261.5	451.512	82.434	168.597
	0		1134	14	748	60	0		245	0		965		ASF WT 72	8	0	1125	1470.78	519.999	1229.6
	37			59			32			1				alb 1 72	10	0	745.9	538.653	170.337	385.329
	119			40			0			1577
	195			24			46			40
	109			0			126			152
	36			350			0			199
	23			22			53			0
	58			0			27			1764
	195			197			65			638
	16			225			0			427
	123			0			249			243
	35			69			175			78
	9			0			22			82
	14			111			0			35
	6			12			28			35
	0			78			26			0
	16			168			112			60
	0			0			46			93
	9			159			300			0
	192			65						113
				354						137
Average	75.1379	19.1429	900.3	84.1667	584.3	184.3	72.3571	624.889	140.5	261.5	1125	745.9
Std Error	15.036	19.143	218.176	18.924	117.101	51.034	17.182	154.251	49.073	82.434	519.999	170.337
