# Supplementary material for: A Murine Inhalation Model to Characterize Pulmonary Exposure to Dry Aspergillus fumigatus Conidia
Source: PLoS One. 2014 Oct 23;9(10):e109855. doi: 10.1371/journal.pone.0109855 (PMC4207673; doi:10.1371/journal.pone.0109855)
Supplement: Data S1 — Supporting file containing original datasets associated with each manuscript and supporting information figure. (ZIP) [file pone.0109855.s001.zip › Buskirk et al_Data_Supplemental Figure 5.xlsx]

## Sheet: Sheet1
	3 Days			7 Days				Column	Size	Missing	Mean	Std Dev	Std. Error	C.I. of Mean
	Control	ASF WT	alb 1	Control	ASF WT	alb 1		Control 3d	4	0	343.337	11.564	5.782	18.401
Total IgE	326.548	1397.22	1001.86	535.493	2211.03	2133.59		ASF WT 3d	3	0	1474.3	76.813	44.348	190.815
	352.031	1550.84	1071.53	583.364	2609.7	2392		alb1 3d	3	0	1036.7	34.834	20.111	86.532
	349.726	1474.83	1036.7	598.075	2410.77	2262.79		Control 7d	3	0	572.311	32.722	18.892	81.287
	345.041							ASF WT 7d	3	0	2410.5	199.333	115.085	495.171
								alb1 7d	3	0	2262.79	129.205	74.596	320.962
Average	343.337	1474.29	1036.7	572.311	2410.5	2262.79
Std Error	5.782	44.348	20.111	18.892	115.085	74.596
