# Supplementary material for: A Murine Inhalation Model to Characterize Pulmonary Exposure to Dry Aspergillus fumigatus Conidia
Source: PLoS One. 2014 Oct 23;9(10):e109855. doi: 10.1371/journal.pone.0109855 (PMC4207673; doi:10.1371/journal.pone.0109855)
Supplement: Data S1 — Supporting file containing original datasets associated with each manuscript and supporting information figure. (ZIP) [file pone.0109855.s001.zip › Buskirk et al_Data_Figure 2.xlsx]

## Sheet: Sheet1
Conidial Counts														Column	Size	Missing	Mean	Std Dev	Std. Error	C.I. of Mean
	4 hr			24 hr			48 hr			72 hr				Control 4	3	0	0	0	0	0
	Control	ASF WT	alb1	Control	ASF WT	alb1	Control	ASF WT	alb1	Control	ASF WT	alb1		ASF WT 4	3	0	584.5	144.5	83.427	358.958
	0	440	77	0	283	18	0	436	34	0	37	43		alb1 4	3	0	66.5	10.5	6.062	26.083
	0	729	56	0	428	48	0	326	20	0	14	16		Control 24	3	0	0	0	0	0
	0	584.5	66.5	0	321	33	0	152	27	0	60	17		ASF WT 24	3	0	344	75.186	43.409	186.773
														alb1 24	3	0	33	15	8.66	37.262
Average	0	584.5	66.5	0	344	33	0	304.667	27	0	37	25.3333		Control 48	3	0	0	0	0	0
Std Error	0	83.427	6.062	0	43.409	8.66	0	82.675	4.041	0	13.279	8.838		ASF WT 48	3	0	304.667	143.197	82.675	355.721
														alb1 48	3	0	27	7	4.041	17.389
														Control 72	3	0	0	0	0	0
														ASF WT 72	3	0	37	23	13.279	57.135
														alb1 72	3	0	25.333	15.308	8.838	38.027
Germination %														Column	Size	Missing	Mean	Std Dev	Std. Error	C.I. of Mean
	4 hr			24 hr			48 hr			72 hr				Control 4	3	0	0	0	0	0
	Control	ASF WT	alb1	Control	ASF WT	alb1	Control	ASF WT	alb1	Control	ASF WT	alb1		Control 4	3	0	0	0	0	0
	0	8.6	1.3	0	12.1	0	0	9.2	0	0	1.4	0		ASF WT 4	3	0	7.8	0.8	0.462	1.987
	0	7	5.4	0	15.4	0	0	11	0	0	0	0		alb1 4	3	0	3.35	2.05	1.184	5.092
	0	7.8	3.35	0	17.7	0	0	11.7	0	0	16.7	0		Control 24	3	0	0	0	0	0
														ASF WT 24	3	0	15.067	2.815	1.625	6.992
Average	0	7.8	3.35	0	15.0667	0	0	10.6333	0	0	6.03333	0		alb1 24	3	0	0	0	0	0
Std Error	0	0.462	1.184	0	1.625	0	0	0.745	0	0	5.349	0		Control 48	3	0	0	0	0	0
														ASF WT 48	3	0	10.633	1.29	0.745	3.204
														alb1 48	3	0	0	0	0	0
														Control 72	3	0	0	0	0	0
														ASF WT 72	3	0	6.033	9.264	5.349	23.013
														alb1 72	3	0	0	0	0	0
