# Supplementary material for: A Murine Inhalation Model to Characterize Pulmonary Exposure to Dry Aspergillus fumigatus Conidia
Source: PLoS One. 2014 Oct 23;9(10):e109855. doi: 10.1371/journal.pone.0109855 (PMC4207673; doi:10.1371/journal.pone.0109855)
Supplement: Data S1 — Supporting file containing original datasets associated with each manuscript and supporting information figure. (ZIP) [file pone.0109855.s001.zip › Buskirk et al_Data_Figure 3.xlsx]

## Sheet: Total Cell Counts BAL
	4 hr			24 hr			48 hr			72 hr				Column	Size	Missing	Mean	Std Dev	Std. Error	C.I. of Mean
	Control	ASF WT	alb1	Control	ASF WT	alb1	Control	ASF WT	alb1	Control	ASF WT	alb1		Control 4	28	0	119311	87102.3	16460.8	33774.8
	139000	721000	460000	42200	756000	144000	81300	3860000	81800	19500	503000	453000		ASF WT 4	7	0	949286	463755	175283	428902
	305000	1840000	371000	126000	578000	739000	105000	1690000	232000	71800	256000	355000		alb 1 4	10	0	624500	328991	104036	235346
	46900	457000	363000	379000	432000	104000	225000	880000	658000	232000	603000	959000		Control 24	28	0	133964	90723.3	17145.1	35178.8
	179000	930000	1470000	200000	522000	905000	357000	1210000	399000	51100	256000	407000		ASF WT 24	10	0	623600	207154	65508	148189
	170000	628000	707000	98200	470000	456000	130000	739000	155000	44300	451000	518000		alb 1 24	10	0	384700	270844	85648.4	193750
	231000	1240000	567000	116000	1070000	315000	329000	2770000	98700	24500	939000	375000		Control 48	29	0	158434	105611	19611.5	40172.4
	118000	829000	798000	95000	638000	493000	445000	2480000	1490000	95800	841000	251000		ASF WT 48	9	0	1.77089e+06	1.07354e+06	357846	825195
	193000		586000	80600	362000	380000	87600	699000	1010000	76100	1400000	396000		alb 1 48	10	0	464650	461979	146091	330480
	24900		413000	88800	791000	140000	176000	1610000	353000	187000		591000		Control 72	28	0	89125	70699.9	13361	27414.6
	12900		510000	447000	617000	171000	186000		169000	52800		893000		ASF WT 72	8	0	656125	388420	137327	324728
	80700			46400			173000			41900				alb 1 72	10	0	519800	233367	73797	166940
	55800			130000			73600			27900
	59500			94600			283000			35800
	52100			80400			127000			29400
	66200			60100			141000			34800
	62600			173000			49800			105000
	48900			127000			21400			80800
	52500			250000			91800			73100
	182000			84200			59600			285000
	56000			115000			198000			67100
	123000			77000			175000			232000
	151000			129000			178000			28000
	341000			161000			330000			116000
	73800			94800			194000			28100
	77200			90700			49000			119000
	55700			126000			60000			106000
	105000			123000			56400			164000
	278000			116000			74100			66700
							138000
Average	119311	949286	624500	133964	623600	384700	158434	1.77089e+06	464650	89125	656125	519800
Std Error	16460.8	175283	104036	17145.1	65508	85648.4	19611.5	357846	146091	13361	137327	73797

## Sheet: B cells
	4 hr			24 hr			48 hr			72 hr				Column	Size	Missing	Mean	Std Dev	Std. Error	C.I. of Mean
	Control	ASF WT	alb1	Control	ASF WT	alb1	Control	ASF WT	alb1	Control	ASF WT	alb1		Control 4	28	0	1003.96	1065.61	201.382	413.201
	1368	69536	18400	261	67466	9226	204	403447	1853	32	50343	25090		ASF WT 4	7	0	116577	45006.4	17010.8	41624
	3111	128771	14236	1109	37980	56919	188	220106	10790	2365	14659	18371		alb 1 4	10	0	43858.5	23854	7543.3	17064.1
	82	45963	34320	2513	50890	4674	408	115558	152278	543	35761	65166		Control 24	29	0	1404.1	3788.34	703.477	1441.01
	32	144294	78222	966	40537	61160	591	75268	11356	141	11294	26984		ASF WT 24	10	0	62278.3	33263.6	10518.9	23795.3
	785	125936	46195	627	44155	28961	239	51612	2800	82	34872	36941		alb 1 24	10	0	28098.4	22920.6	7248.12	16396.4
	1590	179155	65361	297	105429	38332	14267	281044	1650	81	38589	10712		Control 48	29	0	1777.69	2959.97	549.653	1125.91
	234	122385	81747	192	62611	53429	999	176261	113729	213	114061	8574		ASF WT 48	9	0	172446	114912	38304.1	88329.3
	162		38190	175	21763	17643	198	68705	114576	6	122035	20244		alb 1 48	10	0	43357.8	58792	18591.7	42057.3
	28		25700	117	132276	6974	2147	160013	19214	224		48162		Control 72	29	0	1298.1	2169.3	402.828	825.157
	370		36214	424	59676	3666	453		5332	3787		62231		ASF WT 72	8	0	52701.8	42331.2	14966.4	35389.8
	1105			527			497			2715				alb 1 72	10	0	32247.5	20269.6	6409.82	14500
	369			282			850			1560
	2725			356			1054			181
	3827			996			1579			266
	3405			727			870			181
	919			297			306			434
	635			328			175			514
	390			898			752			512
	1141			3634			5616			511
	1163			447			1572			2103
	415			20710			1553			7611
	184			139			315			730
	1390			605			5303			96
	294			273			6210			1960
	1542			343			4146			9041
	410			309			259			723
	120			561			30			386
	315			1185			644			309
				1421			128			338
Average	1003.96	116577	43858.5	1404.1	62278.3	28098.4	1777.69	172446	43357.8	1298.1	52701.8	32247.5
Std Error	201.382	17010.8	7543.3	703.477	10518.9	7248.12	549.653	38304.1	18591.7	402.828	14966.4	6409.82

## Sheet: CD4 T cells
	4 hr			24 hr			48 hr			72 hr				Column	Size	Missing	Mean	Std Dev	Std. Error	C.I. of Mean
	Control	ASF WT	alb1	Control	ASF WT	alb1	Control	ASF WT	alb1	Control	ASF WT	alb1		Control 4	28	0	1022.25	1344.66	254.117	521.405
	1147	39167	26920	221	26901	14456	364	212627	6655	14	54780	64296		ASF WT 4	7	0	55642	19847.9	7501.8	18356.2
	2905	90942	23787	1582	15849	113870	501	166940	30230	1616	19341	51694		alb 1 4	10	0	60268.9	30891	9768.59	22098.1
	109	32645	38358	1172	21781	5426	1193	80061	87799	853	56934	103997		Control 24	29	0	1222.97	2184.55	405.661	830.96
	376	58681	121139	999	18591	105750	1790	105553	41892	235	16678	59143		ASF WT 24	10	0	25232.3	10808	3417.81	7731.61
	2244	43276	70660	986	20570	88273	824	89816	12801	179	27831	74743		alb 1 24	10	0	51594.8	39995.5	12647.7	28611
	1243	68048	66648	261	25816	39319	8355	271208	6483	58	55189	32332		Control 48	29	0	1389.38	1643.18	305.13	625.031
	405	56735	99059	553	46668	68036	2604	221474	196911	390	55561	21675		ASF WT 48	9	0	154128	72506.8	24168.9	55733.7
	929		47956	353	13072	44062	423	65509	187140	2	77548	39791		alb 1 48	10	0	63039.5	72330.8	22873	51742.3
	34		47819	390	41425	23129	1940	173968	47173	297		65518		Control 72	29	0	843.897	995.752	184.907	378.764
	754		60343	268	21650	13627	1877		13311	2413		69727		ASF WT 72	8	0	45482.8	21601	7637.11	18058.9
	1152			587			512			1233				alb 1 72	10	0	58291.6	23522.7	7438.55	16827.2
	345			438			971			1283
	2137			1038			472			114
	125			894			2390			604
	6816			1876			709			189
	251			676			394			453
	788			561			182			835
	365			1696			469			1863
	291			1703			3741			382
	618			641			1232			703
	539			12212			505			2893
	408			74			289			535
	1284			516			2322			323
	220			378			2679			1422
	1878			566			2128			4371
	505			366			326			530
	342			2208			32			247
	413			929			819			170
				1322			249			266
Average	1022.25	55642	60268.9	1222.97	25232.3	51594.8	1389.38	154128	63039.5	843.897	45482.8	58291.6
Std Error	254.117	7501.8	9768.59	405.661	3417.81	12647.7	305.13	24168.9	22873	184.907	7637.11	7438.55

## Sheet: CD8 T cells
	4 hr			24 hr			48 hr			72 hr				Column	Size	Missing	Mean	Std Dev	Std. Error	C.I. of Mean
	Control	ASF WT	alb1	Control	ASF WT	alb1	Control	ASF WT	alb1	Control	ASF WT	alb1		Control 4	28	0	350.5	883.9	167.041	342.741
	616	10622	3261	78	79565	3343	47	62276	1374	3	21069	10947		ASF WT 4	7	0	21637.7	13595	5138.43	12573.3
	922	21933	2941	393	62296	13289	79	31605	3082	335	4905	8138		alb 1 4	10	0	7474.9	3812.42	1205.59	2727.24
	33	49834	4021	726	21170	1372	316	13767	18090	184	11809	12235		Control 24	29	0	440.655	567.154	105.318	215.734
	0	22552	14048	302	42102	15200	356	26163	5876	64	5530	8411		ASF WT 24	10	0	49069.5	24677	7803.57	17652.9
	193	11002	10785	281	29802	12820	171	17399	1715	22	9393	8422		alb 1 24	10	0	7091.1	5157.91	1631.07	3689.74
	333	22683	8517	427	98022	7493	1866	88499	1308	18	17597	4120		Control 48	29	0	419.276	403.813	74.986	153.602
	56	12838	11951	199	23469	7951	391	44295	28577	93	72847	4051		ASF WT 48	9	0	36559.9	25069.6	8356.52	19270.2
	151		5398	145	49260	5473	441	12634	29011	2	21570	5619		alb 1 48	10	0	9925.7	11161.2	3529.47	7984.21
	5		6501	182	38057	1868	434	32401	8110	29		12121		Control 72	29	0	218.552	221.247	41.085	84.158
	124		7326	67	46952	2102	213		2114	528		11684		Control 72	29	0	218.552	221.247	41.085	84.158
	135			201			470			493				ASF WT 72	8	0	20590	22091.5	7810.53	18469
	116			124			239			460				alb 1 72	10	0	8574.8	3172.01	1003.08	2269.12
	553			246			290			116
	20			310			506			103
	4728			457			589			72
	25			252			142			155
	199			166			59			247
	41			1362			151			270
	40			604			1149			148
	199			262			276			246
	77			2839			970			757
	97			56			426			207
	286			243			787			46
	90			94			944			447
	426			109			508			846
	199			301			71			170
	46			469			14			127
	104			1427			119			40
				457			135			110
Average	350.5	21637.7	7474.9	440.655	49069.5	7091.1	419.276	36559.9	9925.7	218.552	20590	8574.8
Std Error	167.041	5138.43	1205.59	105.318	7803.57	1631.07	74.986	8356.52	3529.47	41.085	7810.53	1003.08

## Sheet: Macs
	4 hr			24 hr			48 hr			72 hr				Column	Size	Missing	Mean	Std Dev	Std. Error	C.I. of Mean
	Control	ASF WT	alb1	Control	ASF WT	alb1	Control	ASF WT	alb1	Control	ASF WT	alb1		Control 4	25	0	31171.5	32966	6593.21	13607.7
	44656	9813	73691	5081	42914	18201	42554	451085	8666	1756	80523	107010		ASF WT 4	7	0	15848	5009.03	1893.24	4632.58
	23598	24016	69781	3871	45640	122628	41223	123031	22756	18061	60563	86737		alb 1 4	10	0	80579.2	18645.3	5896.17	13338.1
	36798	12182	79607	4016	27183	18164	110042	129048	31556	95727	71479	86373		Control 24	29	0	36248.2	35236.6	6543.27	13403.3
	27561	12616	83524	48154	26945	97332	125219	60441	34464	13551	44349	73886		ASF WT 24	10	0	39602.5	18117.3	5729.2	12960.4
	53998	15597	107832	28977	39964	62328	60375	89215	17520	12631	53111	113552		alb 1 24	10	0	64139.9	38021.7	12023.5	27199.1
	4915	20688	86510	9477	80065	28219	75478	214044	6795	9350	67820	40911		Control 48	29	0	49512.9	36540.8	6785.45	13899.4
	21363	16024	72259	15997	17773	102483	101774	412499	94575	41864	128418	28203		ASF WT 48	9	0	253848	242896	80965.4	186707
	57018		113601	16938	38003	91529	24528	38727	71986	258	138869	42227		alb 1 48	10	0	33352.6	28275	8941.33	20226.7
	14943		67506	6444	23367	36754	14428	766543	18059	25182		78292		Control 72	29	0	36038.2	36215.6	6725.07	13775.7
	56383		51481	5541	54171	63761	40533		27149	90771		49359		ASF WT 72	8	0	80641.5	34640.2	12247.2	28959.9
	25853			43019			59815			16455				alb 1 72	10	0	70655	29221.1	9240.51	20903.5
	149155			36600			34293			43938
	13520			30176			61774			5474
	16466			56945			61972			53009
	15467			54490			44616			10816
	9680			33390			23323			23084
	102676			40034			17194			26426
	14974			56576			19099			43104
	12169			60220			21336			13729
	15320			38133			35523			100778
	11938			176786			46766			16994
	16302			14336			25360			21433
	12589			35467			162872			9479
	11017			13216			41088			110394
	10929			15880			66759			135229
				7973			12365			7960
				34085			4937			54022
				62833			40025			22388
				96542			20602			21245
Average	31171.5	15848	80579.2	36248.2	39602.5	64139.9	49512.9	253848	33352.6	36038.2	80641.5	70655
Std Error	6593.21	1893.24	5896.17	6543.27	5729.2	12023.5	6785.45	80965.4	8941.33	6725.07	12247.2	9240.51

## Sheet: Neutrophils
	4 hr			24 hr			48 hr			72 hr				Column	Size	Missing	Mean	Std Dev	Std. Error	C.I. of Mean
	Control	ASF WT	alb1	Control	ASF WT	alb1	Control	ASF WT	alb1	Control	ASF WT	alb1		Control 4	28	0	1142.68	1222.81	231.089	474.156
	529	26046	44116	166	157009	6091	821	364770	1755	307	110771	20475		ASF WT 4	7	0	65559.1	32322.9	12216.9	29893.7
	405	100328	39482	458	27997	100982	703	408078	4722	2517	21061	19906		alb 1 4	10	0	54869.4	36003.5	11385.3	25755.4
	115	22941	23418	4406	97274	5841	2164	91763	66738	13703	145084	35203		Control 24	29	0	976.621	1208.38	224.39	459.642
	717	92279	77713	675	107219	67362	4243	264635	24333	602	51744	35735		ASF WT 24	10	0	105438	58356.8	18454	41745.9
	250	49233	89333	493	40845	53490	4239	244183	10137	3668	124528	33825		alb 1 24	10	0	34540.8	31193.3	9864.2	22314.4
	1253	87070	31893	326	124565	12960	5732	543867	4129	435	440804	9476		Control 48	29	0	5535.76	8466.15	1572.12	3220.35
	361	81017	137490	339	139744	39815	13208	486755	191647	2706	279232	5476		ASF WT 48	9	0	269589	198935	66311.7	152915
	1349		37825	255	43836	24715	1299	4970	201510	50	465686	5924		alb 1 48	10	0	56476.5	77070.6	24371.9	55133
	216		39846	202	216679	23129	34242	17283	52713	1868		35727		Control 72	29	0	3684.97	6170.08	1145.75	2346.97
	207		27578	271	99214	11023	18643		7081	9745		51968		ASF WT 72	8	0	204864	171271	60553.5	143186
	3058			556			1721			749				alb 1 72	10	0	25371.5	15530.2	4911.08	11109.6
	1183			911			2433			3821
	3075			626			1184			363
	1563			1833			10569			731
	3985			2201			2865			195
	597			945			471			1429
	1862			983			4625			2072
	1827			967			500			4716
	811			2402			1110			598
	4855			815			854			21122
	741			5212			30305			1364
	214			177			1816			2408
	695			405			4178			569
	461			316			2265			25220
	937			261			3182			1843
	272			256			2173			137
	123			439			903			590
	334			593			949			2523
				833			3140			813
Average	1142.68	65559.1	54869.4	976.621	105438	34540.8	5535.76	269589	56476.5	3684.97	204864	25371.5
Std Error	231.089	12216.9	11385.3	224.39	18454	9864.2	1572.12	66311.7	24371.9	1145.75	60553.5	4911.08

## Sheet: Eosinophils
	4 hr			24 hr			48 hr			72 hr				Column	Size	Missing	Mean	Std Dev	Std. Error	C.I. of Mean
	Control	ASF WT	alb1	Control	ASF WT	alb1	Control	ASF WT	alb1	Control	ASF WT	alb1		Control 4	28	0	505	448.26	84.713	173.817
	398	58880	72379	279	10155	2960	303	448748	3153	38	55980	17671		ASF WT 4	7	0	109996	67844.4	25642.8	62745.6
	1347	187702	46649	331	5494	96629	346	276375	15358	68	26514	18617		alb 1 4	10	0	101889	99309.3	31404.4	71041.6
	277	62974	36827	321	9798	3187	665	164354	77547	228	105502	92899		Control 24	29	0	446.414	277.641	51.557	105.609
	886	164877	375460	935	8462	144634	1385	300674	10002	54	29657	21630		ASF WT 24	10	0	20838.4	19968	6314.44	14284.3
	621	34193	95632	1063	9688	30090	280	79457	8042	49	75736	47186		alb 1 24	10	0	41929.8	47981.8	15173.2	34324.1
	724	190431	88142	505	28823	62277	872	424893	4530	48	81383	19211		Control 48	29	0	3321.86	11354.6	2108.5	4319.07
	429	70916	103923	618	61698	54307	1404	459228	174288	103	36753	15828		ASF WT 48	9	0	241749	182753	60917.8	140477
	766		84685	555	11582	15043	244	13980	105171	1	209861	31706		alb 1 48	10	0	42866.1	57997.1	18340.3	41488.7
	133		31977	370	51341	7842	55457	8031	27511	36		58190		Control 72	29	0	210.483	235.792	43.785	89.69
	445		83215	367	11343	2329	29078		3059	545		161131		ASF WT 72	8	0	77673.2	60158.7	21269.3	50293.9
	660			400			765			94				alb 1 72	10	0	48406.9	46577.7	14729.2	33319.7
	184			376			324			294
	369			308			250			28
	977			447			837			241
	1440			826			416			51
	534			252			191			228
	266			385			87			145
	191			545			98			275
	222			451			267			56
	1874			401			233			479
	206			927			315			196
	179			88			191			78
	186			301			1114			101
	200			104			354			641
	150			141			331			1095
	143			84			90			67
	153			1064			37			325
	180			147			294			335
				355			106			205
Average	505	109996	101889	446.414	20838.4	41929.8	3321.86	241749	42866.1	210.483	77673.2	48406.9
Std Error	84.713	25642.8	31404.4	51.557	6314.44	15173.2	2108.5	60917.8	18340.3	43.785	21269.3	14729.2
