# Supplementary material for: A Murine Inhalation Model to Characterize Pulmonary Exposure to Dry Aspergillus fumigatus Conidia
Source: PLoS One. 2014 Oct 23;9(10):e109855. doi: 10.1371/journal.pone.0109855 (PMC4207673; doi:10.1371/journal.pone.0109855)
Supplement: Data S1 — Supporting file containing original datasets associated with each manuscript and supporting information figure. (ZIP) [file pone.0109855.s001.zip › Buskirk et al_Data_Figure 4.xlsx]

## Sheet: IL-17+ CD4
	4 hr			24 hr			48 hr			72 hr				Column	Size	Missing	Mean	Std Dev	Std. Error	C.I. of Mean
	Control	ASF WT	alb1	Control	ASF WT	alb1	Control	ASF WT	alb1	Control	ASF WT	alb1		Control 4	28	0	27.714	47.272	8.934	18.33
	60	2468	323	0	5057	535	0	14033	299	3	4601	2122		ASF WT 4	7	0	3717.57	3018.47	1140.87	2791.62
	15	9549	975	158	2583	7971	11	9182	2025	0	1547	2119		alb1 4	10	0	4229	2959.51	935.88	2117.11
	0	294	3567	18	762	293	23	4163	3424	19	740	5512		Control 24	29	0	19.069	37.89	7.036	14.413
	31	2230	4603	19	4109	5182	0	6755	2723	6	600	3075		ASF WT 24	10	0	2786.7	1419.66	448.935	1015.56
	94	3462	7278	0	1131	6974	7	5569	576	11	3423	5008		alb1 24	10	0	3735.7	2851.17	901.62	2039.61
	35	5580	5465	0	3356	1809	33	37969	285	0	3808	905		Control 48	29	0	13.966	22.483	4.175	8.552
	15	2440	10401	6	1540	6668	44	16832	11815	0	1667	390		ASF WT 48	9	0	12309.8	10584.1	3528.04	8135.68
	41		3693	13	2445	4362	16	4455	14971	0	3567	557		alb1 48	10	0	4136.8	5080.89	1606.72	3634.65
	14		2726	5	4308	2105	29	11830	3679	0		1572		Control 72	29	0	6.862	9.23	1.714	3.511
	38		3259	12	2576	1458	111		1571	34		2650		ASF WT 72	8	0	2494.12	1531.8	541.574	1280.62
	0			12			0			16				alb1 72	10	0	2391	1748.56	552.943	1250.84
	6			0			24			0
	107			18			36			3
	0			34			0			11
	225			23			7			1
	6			12			12			0
	17			6			0			3
	11			8			2			4
	4			15			0			5
	0			15			0			33
	10			147			6			6
	0			0			3			4
	8			6			0			14
	0			0			0			11
	15			0			4			13
	2			10			16			2
	22			0			0			0
	0			8			16			0
				8			5			0
Average	27.7143	3717.57	4229	19.069	2786.7	3735.7	13.9655	12309.8	4136.8	6.86207	2494.12	2391
Std Error	8.934	1140.87	935.88	7.036	448.935	901.62	4.175	3528.04	1606.72	1.714	541.574	552.943

## Sheet: IL-17+ CD8
	4 hr			24 hr			48 hr			72 hr				Column	Size	Missing	Mean	Std Dev	Std. Error	C.I. of Mean
	Control	ASF WT	alb1	Control	ASF WT	alb1	Control	ASF WT	alb1	Control	ASF WT	alb1		Control 4	28	0	5.393	10.84	2.049	4.203
	52	935	10	0	42011	130	0	14012	40	0	2802	460		ASF WT 4	7	0	1763.57	1283.48	485.108	1187.02
	15	3400	100	0	31086	412	0	5910	160	0	594	195		alb1 4	10	0	337.1	304.875	96.41	218.094
	0	1844	121	268	1482	29	22	1528	217	0	283	746		Control 24	29	0	15.897	50.74	9.422	19.301
	0	564	702	0	24167	532	0	2172	405	0	182	379		ASF WT 24	10	0	22235.1	16885.6	5339.68	12079.2
	17	1837	604	10	10282	564	0	2331	60	0	1531	379		alb1 24	10	0	279.6	226.405	71.596	161.961
	0	3470	247	15	51461	127	0	20355	69	3	2006	54		Control 48	29	0	1.31	4.409	0.819	1.677
	0	295	944	6	1525	596	0	8327	714	12	364	101		ASF WT 48	9	0	6839.67	6569.12	2189.71	5049.47
	10		221	7	28817	268	0	733	667	0	669	96		alb1 48	10	0	267.2	250.424	79.191	179.143
	2		195	5	8373	39	0	6189	268	0		242		Control 72	29	0	2.414	3.996	0.742	1.52
	7		227	0	23147	99	9		72	17		269		ASF WT 72	8	0	1053.88	954.694	337.535	798.144
	0			0			0			5				alb1 72	10	0	292.1	209.087	66.119	149.572
	0			0			0			5
	14			4			0			1
	0			0			0			2
	19			12			0			0
	0			6			0			0
	5			12			0			5
	0			80			0			0
	4			0			0			2
	0			8			0			8
	0			17			0			3
	3			0			5			2
	0			0			0			3
	0			0			0			0
	3			0			0			0
	0			0			0			2
	0			7			0			0
	0			4			0			0
				0			2			0
Average	5.39286	1763.57	337.1	15.8966	22235.1	279.6	1.31034	6839.67	267.2	2.41379	1053.88	292.1
Std Error	2.049	485.108	96.41	9.422	5339.68	71.596	0.819	2189.71	79.191	0.742	337.535	66.119
