# Supplementary material for: A Murine Inhalation Model to Characterize Pulmonary Exposure to Dry Aspergillus fumigatus Conidia
Source: PLoS One. 2014 Oct 23;9(10):e109855. doi: 10.1371/journal.pone.0109855 (PMC4207673; doi:10.1371/journal.pone.0109855)
Supplement: Data S1 — Supporting file containing original datasets associated with each manuscript and supporting information figure. (ZIP) [file pone.0109855.s001.zip › Buskirk et al_Data_Figure 5.xlsx]

## Sheet: Total Cell Counts LN
	4 hr			24 hr			48 hr			72 hr				Column	Size	Missing	Mean	Std Dev	Std. Error	C.I. of Mean
	Control	ASF WT	alb1	Control	ASF WT	alb1	Control	ASF WT	alb1	Control	ASF WT	alb1		Control 4	28	0	884679	847342	160133	328565
	658000	331000	4270000	1470000	4200000	1530000	2750000	11900000	2180000	19500	10700000	2270000		ASF WT 4	7	0	4343000	3.18382e+06	1.20337e+06	2.94454e+06
	811000	1200000	7510000	401000	7510000	1140000	3460000	7940000	1650000	71800	5890000	3230000		alb 1 4	10	0	7718000	2.6404e+06	834967	1.88883e+06
	777000	1490000	4170000	1230000	6340000	2030000	2840000	4310000	2920000	232000	12700000	6770000		Control 24	30	0	647317	506710	92512.1	189208
	1040000	5760000	8160000	187000	4040000	704000	1770000	4470000	1280000	51100	6750000	4350000		ASF WT 24	10	0	5603000	1.31253e+06	415058	938927
	554000	7460000	6160000	1290000	3690000	464000	1560000	3080000	1020000	44300	72000000	2000000		alb 1 24	10	0	1341000	551203	174306	394307
	140000	7070000	7810000	708000	6200000	982000	769000	12200000	6720000	24500	8760000	7370000		Control 48	28	0	1.59064e+06	967720	182882	375243
	497000	7090000	8860000	389000	7180000	1640000	2340000	10700000	5380000	95800	9570000	5590000		ASF WT 48	9	0	9.05556e+06	4.19716e+06	1.39905e+06	3.22622e+06
	220000		7470000	57500	5570000	1940000	2360000	14200000	483000	76100	7600000	2020000		alb 1 48	10	0	2602000	2.05328e+06	649304	1.46883e+06
	852000		13300000	537000	5200000	1930000	2550000	12700000	967000	568000		4940000		Control 72	27	0	1.36621e+06	1.65566e+06	318631	654956
	498000		9470000	303000	6100000	1050000	1670000		3420000	1010000		4010000		ASF WT 72	8	0	16746250	22432827	7.9312e+06	18754312
	443000			525000			3140000			379000				alb 1 72	10	0	4255000	1.927e+06	609372	1.37849e+06
	185000			1270000			1500000			730000
	139000			368000			294000			96900
	472000			211000			119000			1760000
	154000			541000			1630000			2930000
	198000			640000			1940000			321000
	135000			692000			3120000			906000
	1310000			1420000			1890000			4960000
	938000			1080000			1290000			31600
	4210000			968000			685000			2560000
	1570000			96700			189000			2080000
	1610000			266000			1340000			1640000
	1040000			270000			784000			3450000
	304000			54300			336000			1320000
	1510000			2150000			1790000			3140000
	2140000			187000			1130000			6440000
	896000			374000			434000			1950000
	1470000			620000			858000
				801000
				313000
Average	884679	4343000	7718000	647317	5603000	1341000	1.59064e+06	9.05556e+06	2602000	1.36621e+06	16746250	4255000
Std Error	160133	1.20337e+06	834967	92512.1	415058	174306	182882	1.39905e+06	649304	318631	7.9312e+06	609372

## Sheet: B cells
	4 hr			24 hr			48 hr			72 hr				Column	Size	Missing	Mean	Std Dev	Std. Error	C.I. of Mean
	Control	ASF WT	alb1	Control	ASF WT	alb1	Control	ASF WT	alb1	Control	ASF WT	alb1		Control 4	29	0	79437.3	116581	21648.6	44345.2
	29736	12789	1087723	20445	564304	425089	99	3213000	39053	179	2544407	76340		ASF WT 4	7	0	306010	292141	110419	270186
	63561	35904	340841	8747	995736	275299	127010	1930135	289587	18962	199035	869871		alb 1 4	10	0	992106	557229	176211	398618
	33030	80603	589771	20467	567348	8611	97422	515821	686054	110352	979678	2190339		Control 24	30	0	12158.6	15252.4	2784.7	5695.35
	72232	347155	449714	2031	750933	195606	117245	382489	256573	6598	1999404	941166		ASF WT 24	10	0	613325	198446	62754.3	141960
	487287	808097	1567769	63932	378594	22671	19678	868868	153199	74529	18886610	401720		alb 1 24	10	0	216667	184478	58336.9	131967
	18760	332806	1296897	19532	421600	49651	5951	3983739	823341	32792	2727146	997471		Control 48	28	0	51759.5	63545.6	12009	24640.4
	146883	524717	1508415	8365	614967	372608	11049	3872501	1073762	21309	3221090	1896553		ASF WT 48	9	0	2.17255e+06	1.45046e+06	483486	1.11492e+06
	69973		1789991	255	365765	309479	8614	1451623	110007	98539	1276002	466095		alb 1 48	10	0	366701	361065	114179	258291
	155522		1055275	16565	714646	493053	11835	3334741	149198	26813		853533		Control 72	30	0	41768.9	43521.4	7945.89	16251.2
	288998		234667	5189	759359	14603	134889		86235	154344		1036794		ASF WT 72	8	0	3.97917e+06	6.10557e+06	2.15864e+06	5.10438e+06
	1131			436			44311			104				alb 1 72	10	0	972988	645735	204199	461931
	133247			10581			2245			108373
	80541			26187			46238			39886
	7982			81			42237			12430
	87984			18963			14297			13352
	39037			5466			76082			79
	143985			760			25059			40713
	52075			24632			19944			70377
	3230			38294			18903			97727
	350789			89			146387			132239
	1713			5117			5310			29086
	4473			45072			1338			27927
	494			845			94			8333
	608			6239			33754			5843
	7216			3670			9283			624
	663			387			202114			7318
	10568			3955			6813			33754
	4564			5640			221066			8219
	7399			1739						50879
				1076						21388
Average	79437.3	306010	992106	12158.6	613325	216667	51759.5	2.17255e+06	366701	41768.9	3.97917e+06	972988
Std Error	21648.6	110419	176211	2784.7	62754.3	58336.9	12009	483486	114179	7945.89	2.15864e+06	204199

## Sheet: B cells (2)
	4 hr			24 hr			48 hr			72 hr				Column	Size	Missing	Mean	Std Dev	Std. Error	C.I. of Mean
	Control	ASF WT	alb1	Control	ASF WT	alb1	Control	ASF WT	alb1	Control	ASF WT	alb1		Control 4	29	0	81974	119637	22216	45507.4
	30798.3	67575.6	1.17094e+06	22008.8	1.09982e+06	429226	1732.5	4.48481e+06	71473.5	233.604	2.62434e+06	77634		ASF WT 4	7	0	1.36272e+06	1.09986e+06	415708	1.0172e+06
	64841.1	304656	357176	9013.28	2.00323e+06	289399	133452	2.92128e+06	488245	19369.5	205255	882827		alb 1 4	10	0	1.16509e+06	698646	220931	499782
	35825.1	251885	622998	20860.8	1.66724e+06	10046.5	105874	995610	843661	110652	1.00178e+06	2.2615e+06		Control 24	30	0	12868.1	15427.1	2816.58	5760.56
	74577.4	1.87039e+06	579752	2107.68	1.21942e+06	205464	126307	539690	383386	6893.04	2.06378e+06	943780		ASF WT 24	10	0	1.38185e+06	413229	130674	295606
	504428	2.15493e+06	1.83935e+06	65074.1	970396	23385.6	26175.2	1.08465e+06	205340	76489.9	19775808	402550		alb 1 24	10	0	222977	189124	59806.4	135291
	22400	2.45152e+06	1.40205e+06	19960.6	1102484	50290.2	12294	4854136	1.15063e+06	33199.8	2.81665e+06	1.00231e+06		Control 48	28	0	56714.3	63697.4	12037.7	24699.3
	155336	2.43812e+06	2.14798e+06	10064.2	2.04169e+06	380759	16574.2	4.3834e+06	1.61762e+06	21804.2	3.35778e+06	1.90641e+06		ASF WT 48	9	0	2.82982e+06	1.79709e+06	599031	1.38137e+06
	77149.3		2.05688e+06	292.1	927845	312229	19812.2	1.55737e+06	131856	98954.7	1.61533e+06	478449		alb 1 48	10	0	522224	520196	164501	372126
	161550		1.21902e+06	17390.2	1.20052e+06	512832	24232.7	4647438	218556	31281.2		853533		Control 72	30	0	42379.7	43485.1	7939.25	16237.6
	299836		254781	5975.77	1.58582e+06	16140.6	143386		111475	155321		1.05599e+06		ASF WT 72	8	0	4.18259e+06	6.38234e+06	2.2565e+06	5.33577e+06
	1508.3			479.729			50276.3			116.604				alb 1 72	10	0	986500	661006	209028	472855
	135911			10581.5			2971.08			108373
	81286.8			26352			49853.4			39886.1
	8101.52			86.0112			45515.9			13385.7
	88732.8			20543.2			16410.2			15576.8
	39486			5539.88			82998.7			79.4588				4 hrs						24 hrs						48 hrs						72 hrs
	145020			949.96			37240.3			40909.4				Control		ASF WT		alb1		Control		ASF WT		alb1		Control		ASF WT		alb1		Control		ASF WT		alb1
	54338.9			25032.5			24279.7			70376.8
	3418.24			38892.6			26386.1			97727				Mean	81974	Mean	1.36272e+06	Mean	1.16509e+06	Mean	12868.1	Mean	1.38185e+06	Mean	222977	Mean	56714.3	Mean	2.82982e+06	Mean	522224	Mean	42379.7	Mean	4.18259e+06	Mean	986500
	351747			89.205			151662			132239				Standard Error	22216	Standard Error	415708	Standard Error	220931	Standard Error	2816.58	Standard Error	130674	Standard Error	59806.4	Standard Error	12037.7	Standard Error	599031	Standard Error	164501	Standard Error	7939.25	Standard Error	2.2565e+06	Standard Error	209028
	1927.26			5555.45			6372			29257.7				Median	35825.1	Median	1.87039e+06	Median	1.19498e+06	Median	6178.2	Median	1.20997e+06	Median	247432	Median	26280.7	Median	2.92128e+06	Median	300971	Median	28592.1	Median	2.34406e+06	Median	913304
	4608.97			46574.7			1672.86			27926.5				Mode	#N/A	Mode	#N/A	Mode	#N/A	Mode	#N/A	Mode	#N/A	Mode	#N/A	Mode	#N/A	Mode	#N/A	Mode	#N/A	Mode	#N/A	Mode	#N/A	Mode	#N/A
	642.135			1182.38			131.1			8514.61				Standard Deviation	119637	Standard Deviation	1.09986e+06	Standard Deviation	698646	Standard Deviation	15427.1	Standard Deviation	413229	Standard Deviation	189124	Standard Deviation	63697.4	Standard Deviation	1.79709e+06	Standard Deviation	520196	Standard Deviation	43485.1	Standard Deviation	6.38234e+06	Standard Deviation	661006
	844.425			6380.64			34842.9			5842.92				Sample Variance	1.4313e+10	Sample Variance	1.20969e+12	Sample Variance	4.88107e+11	Sample Variance	2.37994e+08	Sample Variance	1.70758e+11	Sample Variance	3.57681e+10	Sample Variance	4.05736e+09	Sample Variance	3.22954e+12	Sample Variance	2.70604e+11	Sample Variance	1.89095e+09	Sample Variance	4.07342e+13	Sample Variance	4.36929e+11
	7559.55			4019.09			10126.8			632.176				Kurtosis	5.28283	Kurtosis	-2.59597	Kurtosis	-1.50667	Kurtosis	3.75212	Kurtosis	-1.10301	Kurtosis	-1.62114	Kurtosis	0.779892	Kurtosis	-2.21495	Kurtosis	0.782039	Kurtosis	0.366636	Kurtosis	7.40426	Kurtosis	0.490384
	774.004			1161.6			203346			7318.08				Skewness	2.25169	Skewness	-0.274518	Skewness	0.137337	Skewness	1.86706	Skewness	0.671664	Skewness	0.132405	Skewness	1.34069	Skewness	-0.0823426	Skewness	1.29528	Skewness	1.16495	Skewness	2.68376	Skewness	0.849716
	10706.9			5712.46			12264.2			35441.3				Range	503786	Range	2.38394e+06	Range	1.8932e+06	Range	64988	Range	1.11385e+06	Range	502785	Range	221679	Range	4.31445e+06	Range	1.54614e+06	Range	155241	Range	1.95706e+07	Range	2.18387e+06
	4641.3			9400.4			221810			8266.39				Minimum	642.135	Minimum	67575.6	Minimum	254781	Minimum	86.0112	Minimum	927845	Minimum	10046.5	Minimum	131.1	Minimum	539690	Minimum	71473.5	Minimum	79.4588	Minimum	205255	Minimum	77634
	9248.6			2608.2						50879.1				Maximum	504428	Maximum	2.45152e+06	Maximum	2.14798e+06	Maximum	65074.1	Maximum	2.04169e+06	Maximum	512832	Maximum	221810	Maximum	4854136	Maximum	1.61762e+06	Maximum	155321	Maximum	19775808	Maximum	2.2615e+06
				2152.83						24442.9				Sum	2.37725e+06	Sum	9.53907e+06	Sum	1.16509e+07	Sum	386042	Sum	1.38185e+07	Sum	2.22977e+06	Sum	1.588e+06	Sum	2.54684e+07	Sum	5.22224e+06	Sum	1.27139e+06	Sum	3.34607e+07	Sum	9.865e+06
														Count	29	Count	7	Count	10	Count	30	Count	10	Count	10	Count	28	Count	9	Count	10	Count	30	Count	8	Count	10
Average	81974	1.36272e+06	1.16509e+06	12868.1	1.38185e+06	222977	56714.3	2.82982e+06	522224	42379.7	4.18259e+06	986500		Confidence Level(95.0%)	45507.4	Confidence Level(95.0%)	1.0172e+06	Confidence Level(95.0%)	499782	Confidence Level(95.0%)	5760.56	Confidence Level(95.0%)	295606	Confidence Level(95.0%)	135291	Confidence Level(95.0%)	24699.3	Confidence Level(95.0%)	1.38137e+06	Confidence Level(95.0%)	372126	Confidence Level(95.0%)	16237.6	Confidence Level(95.0%)	5.33577e+06	Confidence Level(95.0%)	472855
Std Error

## Sheet: IgE+ B cells
	4 hr			24 hr			48 hr			72 hr
	Control	ASF WT	alb1	Control	ASF WT	alb1	Control	ASF WT	alb1	Control	ASF WT	alb1		Column	Size	Missing	Mean	Std Dev	Std. Error	C.I. of Mean
	14691	9813	73691	5081	42914	18201	42554	451085	8666	1756	80523	107010		Control 4	32	0	6311.78	18266.8	3229.14	6585.87
	103322	24016	69781	3871	45640	122628	41223	123031	22756	18061	60563	86737		ASF WT 4	10	0	744301	872403	275878	624080
	10399	12182	79607	4016	27183	18164	110042	129048	31556	95727	71479	86373		alb 1 4	13	0	150227	168515	46737.6	101832
	1062	54787	83214	1564	535513	4137	1634	1271813	32421	54	79929	1294		Control 24	33	0	1037.88	1314.16	228.767	465.983
	1280	268752	16334	267	1007497	14101	6443	991150	198658	408	6220	12956		ASF WT 24	13	0	600073	422197	117096	255131
	2795	171281	33227	394	1099889	1435	8452	479789	157607	300	22098	71166		alb 1 24	13	0	17084.3	32516.9	9018.56	19649.8
	2345	1523232	130038	76	468492	9858	9062	157201	126812	295	64375	2614		Control 48	31	0	10727.5	20906.3	3754.88	7668.48
	17141	1346828	271582	1142	591802	715	6497	215785	52141	1961	889200	830		ASF WT 48	12	0	551554	451166	130240	286657
	3640	2118709	105154	428	680884	639	6343	870397	327291	407	89501	4842		alb 1 48	13	0	124477	156294	43348.2	94447.7
	8454	1913407	639568	1699	1426723	8151	5525	510904	543853	496	136688	9861		Control 72	33	0	4056.7	16764.7	2918.35	5944.49
	7177		266888	37	562080	2751	11198	105747	21849	416	339332	12354		ASF WT 72	11	0	167264	255164	76934.8	171422
	6028		163750	825	485872	19779	12398	1312697	69357	4469		0		alb 1 72	13	0	31941.3	39848.8	11052.1	24080.4
	10837		20114	786	826465	1537	8497		25240	977		19200
	377			44			5965			13
	2665			0			726			0
	746			165			3615			0
	119			5			3279			956
	749			1580			2113			2225
	449			74			6917			1
	1036			190			12181			197
	2264			401			4336			0
	188			598			7483			0
	958			0			5275			0
	214			439			1062			172
	136			1502			335			0
	148			338			37			181
	236			142			1089			0
	344			349			844			8
	111			774			1232			0
	139			1758			5451			1688
	77			3760			744			48
	1850			869						0
				1076						3055
Average	6311.78	744301	150227	1037.88	600073	17084.3	10727.5	551554	124477	4056.7	167264	31941.3
Std Error	3229.14	275878	46737.6	228.767	117096	9018.56	3754.88	130240	43348.2	2918.35	76934.8	11052.1

## Sheet: CD4 T cells
	4 hr			24 hr			48 hr			72 hr				Column	Size	Missing	Mean	Std Dev	Std. Error	C.I. of Mean
	Control	ASF WT	alb1	Control	ASF WT	alb1	Control	ASF WT	alb1	Control	ASF WT	alb1		Control 4	29	0	167495	284027	52742.4	108038
	310945	37837	718309	36702	279239	184228	380	1839096	31292	126	1241929	132679		ASF WT 4	7	0	130054	80141.6	30290.7	74118.6
	178315	123251	185538	40142	792803	114921	232929	1391365	340326	33407	217685	743816		alb 1 4	10	0	655846	290307	91803.2	207673
	65702	2615	282503	311031	1230969	44080	81776	519614	608458	75366	975092	1351781		Control 24	30	0	56834.3	78650.7	14359.6	29368.7
	92444	162328	540108	1249	508459	183623	166628	188809	222901	13135	872110	656716		ASF WT 24	10	0	749568	364563	115285	260793
	737562	187273	742546	146910	619091	9571	30512	494102	250719	80290	8414816	274318		alb 1 24	10	0	170009	149100	47149.7	106660
	11050	203530	837055	30374	426976	33822	7696	2258367	1134473	34856	1300030	624593		Control 48	28	0	84430.2	80314.1	15177.9	31142.6
	207494	193542	1009325	38548	1371956	388468	115976	1810883	1119814	32354	1154806	1091751		ASF WT 48	9	0	1.22167e+06	702224	234075	539777
	730146		1053556	511	789336	302892	65918	1139707	79565	102389	537903	490861		alb 1 48	10	0	412487	408570	129201	292273
	158842		752392	19806	444391	401286	27410	1353068	171507	129803		752969		Control 72	30	0	161176	262186	47868.5	97902
	1269494		437129	16572	1032460	37195	160782		165812	243346		789849		ASF WT 72	8	0	1.8393e+06	2.68219e+06	948299	2.24237e+06
	9679			5637			83665			86				alb 1 72	10	0	690933	356623	112774	255113
	168304			142201			1551			971726
	220437			60381			35218			40913
	5302			11			85132			31233
	79922			93076			30719			47166
	39977			28722			84231			110
	113558			11614			71680			31839
	115782			81384			183071			241893
	1135			310846			87680			1130896
	245515			93			167242			285560
	14749			19792			37625			95623
	5889			84010			4455			349136
	4172			13354			28			92055
	1434			13421			37806			67119
	7903			21562			16108			154
	4118			17807			286282			63859
	8164			47857			24622			147258
	6590			45017			236925			13750
	42726			38504						330481
				27896						149356
Average	167495	130054	655846	56834.3	749568	170009	84430.2	1.22167e+06	412487	161176	1.8393e+06	690933
Std Error	52742.4	30290.7	91803.2	14359.6	115285	47149.7	15177.9	234075	129201	47868.5	948299	112774

## Sheet: CD8 T cells
	4 hr			24 hr			48 hr			72 hr				Column	Size	Missing	Mean	Std Dev	Std. Error	C.I. of Mean
	Control	ASF WT	alb1	Control	ASF WT	alb1	Control	ASF WT	alb1	Control	ASF WT	alb1		Control 4	29	0	76999.7	97738.6	18149.6	37177.8
	88034	15035	323115	16064	99877	79215	217	657469	21146	133	605466	102592		ASF WT 4	7	0	29081.7	15473.2	5848.33	14310.3
	58951	37010	74538	19296	321407	48824	46586	434088	139346	87538	949610	331126		alb 1 4	10	0	422663	174346	55133	124719
	25350	653	224455	99097	436967	68663	18897	185140	262335	39089	1067558	557350		Control 24	30	0	34923.1	31519.7	5754.68	11769.6
	35545	44583	450557	379	214373	81870	44495	77359	95844	28040	429848	294756		ASF WT 24	10	0	273531	126693	40063.7	90630.4
	285645	36014	421445	55864	216503	3984	15066	184805	108618	485192	4355721	134182		alb 1 24	10	0	82678.6	61879.3	19567.9	44265.8
	3522	36934	591170	13642	153257	24118	3120	703907	358254	61337	633648	427521		Control 48	28	0	47909.2	51730.6	9776.16	20059
	72856	33343	444103	11284	472953	165471	251645	636764	490726	177229	495200	465700		ASF WT 48	9	0	540367	372252	124084	286138
	240751		487312	194	290197	137678	118595	1285823	31430	70020	267884	210715		alb 1 48	10	0	168915	153832	48646	110045
	49665		643032	8463	155603	186817	59696	697951	58899	777252		494087		Control 72	30	0	120739	169478	30942.2	63284
	402233		566902	4794	374170	30146	51450		122556	148897		321741		ASF WT 72	8	0	1.10062e+06	1.34125e+06	474205	1.12132e+06
	36754			5409			32461			220				alb 1 72	10	0	333977	153471	48531.6	109786
	118516			39572			969			262907
	195399			24171			15401			20131
	27293			9			41997			37936
	36386			87435			13554			99431
	22883			11235			53223			69
	58178			18367			26964			19824
	194661			49193			64628			159504
	5418			112386			35169			427458
	123383			479			82921			121504
	34536			13801			58307			38810
	9429			51419			7445			81760
	13626			55592			18			34820
	5725			12259			13830			34844
	23482			39179			26176			85
	7811			56140			112358			60257
	4453			46536			46347			92934
	4528			79665			99922			5297
	47979			65178						112675
				50591						136970
Average	76999.7	29081.7	422663	34923.1	273531	82678.6	47909.2	540367	168915	120739	1.10062e+06	333977
Std Error	18149.6	5848.33	55133	5754.68	40063.7	19567.9	9776.16	124084	48646	30942.2	474205	48531.6
