# Supplementary material for: A Murine Inhalation Model to Characterize Pulmonary Exposure to Dry Aspergillus fumigatus Conidia
Source: PLoS One. 2014 Oct 23;9(10):e109855. doi: 10.1371/journal.pone.0109855 (PMC4207673; doi:10.1371/journal.pone.0109855)
Supplement: Data S1 — Supporting file containing original datasets associated with each manuscript and supporting information figure. (ZIP) [file pone.0109855.s001.zip › Buskirk et al_Data_Figure 6.xls]

## Sheet: Sheet1
	Conidial Extract								Hyphal Extract
	Control		ASF WT		alb1				Control		ASF WT		alb1
	AG	Asp	AG	Asp	AG	Asp			AG	Asp	AG	Asp	AG	Asp
	0.158	0.159	0.659	0.458	0.515	0.218			0.189	0.178	0.462	0.239	0.24	0.159
	0.159	0.168	0.665	0.466	0.511	0.224			0.182	0.179	0.459	0.244	0.248	0.159
Average	0.1585	0.1635	0.662	0.462	0.513	0.221		Average	0.1855	0.1785	0.4605	0.2415	0.244	0.159
Std Dev	0.000707107	0.00636396	0.00424264	0.00565685	0.00282843	0.00424264		Std Dev	0.00494975	0.000707107	0.00212132	0.00353553	0.00565685	0
