# Supplementary material for: A Murine Inhalation Model to Characterize Pulmonary Exposure to Dry Aspergillus fumigatus Conidia
Source: PLoS One. 2014 Oct 23;9(10):e109855. doi: 10.1371/journal.pone.0109855 (PMC4207673; doi:10.1371/journal.pone.0109855)
Supplement: Data S1 — Supporting file containing original datasets associated with each manuscript and supporting information figure. (ZIP) [file pone.0109855.s001.zip › Buskirk et al_Data_Supplemental Figure 1.xlsx]

## Sheet: Sheet1
LLNA
	Stimulation Index
Saline	1
Control Chamber	1
5x103	2.6
1x104	11.65
1x105	25.34
1x106	98.89
Hyphal extract	55.62
